# Supplementary material for: Risk profiles for smoke behavior in COVID-19: a classification and regression tree analysis approach
Source: BMC Public Health. 2023 Nov 21;23:2302. doi: 10.1186/s12889-023-17224-z (PMC10664606; doi:10.1186/s12889-023-17224-z)
Supplement: Supplementary file 2 — Supplementary Material 2: The R package of classification and regression tree (CART) [file 12889_2023_17224_MOESM2_ESM.txt]

#Generate a classification and regression tree
library(rpart)
library(rpart.plot)
##loding data
filename <- read.csv( file = "file address",head = T)
install.packages("readxl")
set.seed(1234)
train <- sample(nrow(filename), 0.7*nrow(filename)) 
gx.train <- filename[train,] 
gx.validate <- filename[-train,]
tree <- rpart(implicit variable ~., data = gx.train,method = "class",  maxdepth = 3, control=rpart.control(cp=0.001))
best <- tree$cptable[which.min(tree$cptable[,"xerror"]),"CP"]
pruned_tree <- prune(tree, cp=best)
prp(pruned_tree,
    faclen=0,   
    extra=1,    
    roundint=F, 
    digits=5)   
##predict
tree_pred <- predict(pruned_tree,gx.validate,type = "class")
tree.perf <- table(gx.validate$implicit variable, tree_pred, 
                   dnn=c("Actual", "Predicted"))

rpart.plot(cart2,tweak = 1.5,fallen.leaves=T)
tree.perf

#performance evaluate
performance <- function(table, n=2){ 
  if(!all(dim(table) == c(2,2))) 
    
    stop("Must be a 2 x 2 table") 
  tn = table[1,1]
  fp = table[1,2] 
  fn = table[2,1] 
  tp = table[2,2] 
  sensitivity = tp/(tp+fn) 
  specificity = tn/(tn+fp)
  ppp = tp/(tp+fp)
  npp = tn/(tn+fn)
  hitrate = (tp+tn)/(tp+tn+fp+fn)
  result <- paste("Sensitivity = ", round(sensitivity, n) , 
                  "\nSpecificity = ", round(specificity, n), 
                  "\nPositive Predictive Value = ", round(ppp, n),
                  "\nNegative Predictive Value = ", round(npp, n),
                  "\nAccuracy = ", round(hitrate, n), "\n", sep="") 
  cat(result) 
} 
performance(table = tree.perf)
